# Supplementary material for: A Nuclear-Directed Ribonuclease Variant Targets Cancer Stem Cells and Inhibits Migration and Invasion of Breast Cancer Cells
Source: Cancers (Basel). 2021 Aug 27;13(17):4350. doi: 10.3390/cancers13174350 (PMC8430808; doi:10.3390/cancers13174350)
Supplement: Supplementary file 1 [file cancers-13-04350-s001.zip]

Archive with 1 entries (1 files):
- cancers-1346056-supplementary.pdf
